# Supplementary material for: Two C-terminal isoforms of Aplysia tachykinin–related peptide receptors exhibit phosphorylation-dependent and phosphorylation-independent desensitization mechanisms
Source: J Biol Chem. 2024 Jul 11;300(8):107556. doi: 10.1016/j.jbc.2024.107556 (PMC11365428; doi:10.1016/j.jbc.2024.107556)
Supplement: Table S1 [file mmc1.xlsx]

## Sheet: Sheet1
List of primer sequences.
Name		Forward primer sequence	Reverse primer sequence		Annealing temperature
apTKRP precursor		CCAAGCTTATGAAGCAAGCTCACCTGTCCCT	CGGAATTCTCATCCCCGTGATCCGTGGAATC	PCR	60℃
apTKRPR-A		CCCAAGCTTATGGAACTGAACCCAACC	CCGCTCGAGTTAGTTCACATATTTTGATG		61℃
apTKRPR-B		CCCAAGCTTATGGAACTGAACCCAACCC	GCTCTAGATCAGAGGTCCCTCTGGATGT		60℃
putative neuropeptide FF receptor		CCCAAGCTTATGGCGAACATATCTGAG	GCTCTAGATCAAACCTTTGTCATGTGAG		60℃
apTKRPR-A 5A	apTKRPR-A 393T/394S	ACGGAAGATCCTGCCATGGCAGCAAAATATGTGAACTAA	TTAGTTCACATATTTTGCTGCCATGGCAGGATCTTCCGT	Residue mutation
	apTKRPR-A 387T	GATATGATTCTTCTGAAAGCGGAAGATCCTGCCATGGCAG	CTGCCATGGCAGGATCTTCCGCTTTCAGAAGAATCATATC
	apTKRPR-A 377S/379T	TTCAAATGTGGGGCCTGTGCACATGATATGATTCTTCTG	CAGAAGAATCATATCATGTGCACAGGCCCCACATTTGAA
apTKRPR-B 14A	apTKRPR-B 434S/435T	CGCATGCACCCGATGGCCGCACGGGGGAGGAATAAC	GTTATTCCTCCCCCGTGCGGCCATCGGGTGCATGCG
	apTKRPR-B 421S/422T/424T/426S	ACGACCACGTGGCAGCACCCGCAGCCGCAATGTACCGCATG	CATGCGGTACATTGCGGCTGCGGGTGCTGCCACGTGGTCGT
	apTKRPR-B 407S/411T/412T/415S	AAGAACGGCGCACTCCTCCACGCAGCAGTGGAGGCACTGGACGACC	GGTCGTCCAGTGCCTCCACTGCTGCGTGGAGGAGTGCGCCGTTCTT
	apTKRPR-B 392S/393T/396S/399S	AGGCTTCTACGCAGCACGCATGGCTCTGGGCGCTGAGCGAGGG	CCCTCGCTCAGCGCCCAGAGCCATCGCTGCTGCGTAGAAGCCT
apTKRPR-A T376		CCCAAGCTTATGGAACTGAACCCAACC	CCGCTCGAGTTACCCACATTTGAAACA	Truncates
apTKRPR-B T391		CCCAAGCTTATGGAACTGAACCCAACC	GCTCTAGATCAGTAGAAGCCTCGCTC
