# Supplementary material for: Two C-terminal isoforms of Aplysia tachykinin–related peptide receptors exhibit phosphorylation-dependent and phosphorylation-independent desensitization mechanisms
Source: J Biol Chem. 2024 Jul 11;300(8):107556. doi: 10.1016/j.jbc.2024.107556 (PMC11365428; doi:10.1016/j.jbc.2024.107556)
Supplement: Table S2 [file mmc2.xlsx]

## Sheet: Sheet1
List of tachykinin (-related) peptides from different species.
Species	Phylum	Peptides	Sequences	Reference PubMed ID
Aplysia californica	Mollusca	apTKRP-1	FKPSGFMGSR-amide	This study.
		apTKRP-2a	QPHLGFHGSR-amide
		apTKRP-2b	[p-]QPHLGFHGSR-amide
Deroceras reticulatum		TK-1	PSGFLGSR-amide	PMID: 28502716	ARS01403.1	FKPSGFLGSR-amide	Based on NeuroPred predictions from NCBI sequences
		TK-2	WQPHLGFHGSR-amide			QPHLGFHGSR-amide
		TK-3	FQPSGFLGSR-amide		ARS01404.1
		TK-4	YYQDASQPHTGFHGSR-amide			QPHTGFHGSR-amide
Lottia gigantea		TK-1	[p-]QRTFGFVGTR-amide	PMID: 20171220
		TK-2	[p-]QPHLGFHGMR-amide
		TK-3	HPNFGFMGSR-amide
		TK-4	[p-]QPAFGFHAVR-amide
Crassostrea gigas		# TK1	FGFAPMR-amide	PMID: 29746853 PMID: 25277059	XP_011415427.2	The predicted sequences of tachykinin (-related) peptides in the precursor are the same as those listed in the table.
		# TK2	ARFFGLR-amide
		# TK3	FRFTALR-amide
Octopus vulgaris		# TKRP-I	VNPYSFQGTR-amide	PMID: 17419732 PMID: 12576083
		# TKRP-II	LNANSFMGSR-amide
		# TKRP-III	TVSANAFLGSR-amide
		# TKRP-IV	SDALAFVPTR-amide
		# TKRP-V	MNSLSFGPPK-amide
		# TKRP-VI	YSPLDFIGSR-amide
		# TKRP-VII	ASLHNTHFIPSR-amide
Urechis unicinctus	Annelida	# TK I	LRQSQFVGAR-amide	PMID: 11150637
		# TK Ⅱ	AAGMGFFGAR-amide
		# TK III	AAPSGFFGAR-amide
		# TK IV	AAYSGFFGAR-amide
		# TK V	APSMGFFGAR-amide
		TK VI	APHMRFYGSR-amide
		# TK VII	APKMGFFGAR-amide
Bombyx mori	Arthropoda	# TKRP1	IPQGFLGMR-amide	PMID: 19280707 PMID: 23316247 PMID: 21397600
		# TKRP2	APLGFTGVR-amide
		# TKRP3	AANMHQFYGVR-amide
		# TKRP4	PYDLSIRGKFIGVR-amide
		# TKRP5	GQMGFFGMR-amide
Drosophila melanogaster		# DTK-1	APTSSFIGMR-amide	PMID: 10801863 PMID: 11179818 PMID: 16193493
		# DTK-2	APLAFVGLR-amide
		# DTK-3	APTGFTGMR-amide
		# DTK-4	APVNSFVGMR-amide
		# DTK-5	APNGFLGMR-amide
		DTK-6	(Glp)-RFADFNSKFVAVR-amide
Homo sapiens	Deuterostomia	# SP	RPKPQQFFGLM-amide	PMID: 31824255
		# NKA	HKTDSFVGLM-amide
		# NKB	DMHDFFVGLM-amide
Ciona intestinalis		# TK-1	HVRHFYGLM-amide	PMID: 15485888
		# TK-2	ASFTGLM-amide
# indicates that the sequence has been verified.
"(Glp)-" indicates pyro-glutamic acid.
The conserved FX1GX2R-amide (in red) carboxy terminus among protostomes and FXGLM-amide (in purple) in deuterostomes.
The blue font represents the variability of amino acids within conservative sites.
