# Supplementary material for: Two C-terminal isoforms of Aplysia tachykinin–related peptide receptors exhibit phosphorylation-dependent and phosphorylation-independent desensitization mechanisms
Source: J Biol Chem. 2024 Jul 11;300(8):107556. doi: 10.1016/j.jbc.2024.107556 (PMC11365428; doi:10.1016/j.jbc.2024.107556)
Supplement: Table S3 [file mmc3.xlsx]

## Sheet: ApTachykinin_AllGanglia_.protei
	Aplysia TKRPs in individual ganglia detected using mass spectrometry
Accession	Peptide	Name	Unique	-10LgP	Mass	Length	ppm	m/z	z	RT	Abodminal	Buccal	Cerebral	Pedal	Pleural	Start	End	Precursor Id	1/k0 Range
ADX20595.1	K.FKPSGFM.G		Y	110.06	812.389	7	-4.2	407.195	2	20.9821			2930	489		121	127	12668	0.7389-0.7672
ADX20595.1	K.FKPSGFMGS.R		Y	110.9	956.443	9	-3.8	479.221	2	22.3305	2260	54200	32100	60100	22100	121	129	13983	0.8000-0.8283
ADX20595.1	K.FKPSGFMGSR(-0.98).G	apTKRP-1	Y	87.32	1111.56	10	-1.8	371.522	3	14.046	13200	126000	83500	111000	33600	121	130	6119	0.7185-0.7468
ADX20595.1	R.FMPGLESLLLAK.Y		Y	118.08	1317.74	12	1.3	659.868	2	45.0903			760			134	145	43778	0.9501-0.9782
ADX20595.1	R.FMPGLESLLLAKY.Y		Y	104.19	1480.8	13	0.3	741.399	2	60.1998		1390	683	3020	740	134	146	68240	1.0164-1.0445
ADX20595.1	R.FMPGLESLLLAKYYQDA.K		Y	49.53	1957.99	17	-0.1	979.989	2	61.2401						134	150	69844	1.1709-1.1988
ADX20595.1	R.FMPGLESLLLAKYYQDAKW.K	apTKRPG-DP	Y	118.95	2272.16	19	2.6	758.386	3	51.1501	262	195000	213000	326000	52300	134	152	50152	0.9343-0.9625
ADX20595.1	R.FMPGLESLLLAKYYQDAKWK.R		Y	110.87	2400.26	20	-5.9	601.06	4	44.5287						134	153	43096	0.8813-0.9095
ADX20595.1	P.HLGFHGS.R		Y	84.88	753.356	7	-8.4	377.678	2	9.5292						157	163	2534	0.7332-0.7615
ADX20595.1	P.HLGFHGSR(-0.98).G		Y	62.54	908.473	8	-2.4	455.238	2	11.9248				2090		157	164	6025	0.8012-0.8294
ADX20595.1	F.KPSGFMGSR(-0.98).G		Y	60.12	964.491	9	-2.3	483.246	2	13.7187		835		574		122	130	8015	0.8385-0.8667
ADX20595.1	L.LAKYYQDAKW.K		Y	110.7	1284.65	10	-0.8	643.324	2	19.3677					787	143	152	12880	0.9399-0.9681
ADX20595.1	H.LGFHGSR(-0.98).G		Y	33.69	771.414	7	-7	386.707	2	11.9182				474		158	164	6050	0.7593-0.7876
ADX20595.1	F.MPGLESLLLAKYYQDAKW.K		Y	119.17	2125.09	18	2.8	709.364	3	46.8685			449	114		135	152	45900	0.9782-1.0063
ADX20595.1	R.NELAALRDHQLAASDQQGSGME.K		Y	117.73	2340.08	22	-0.8	781.022	3	21.606		527	1130	1820		97	118	13251	0.9016-0.9298
ADX20595.1	M.PGLESLLLAKYYQDAKW.K		Y	102.74	1994.05	17	-3.8	998.018	2	61.7649						136	152	70960	1.2891-1.3169
ADX20595.1	A.PMDSSAEAASYM.K		Y	28.72	1258.48	12	14.6	630.252	2	20.9576				3090		24	35	15739	0.8802-0.9084
ADX20595.1	K.PSGFMGSR(-0.98).G		Y	52.58	836.396	8	-5.3	419.199	2	14.2064		3080	924	2950	605	123	130	8959	0.7570-0.7853
ADX20595.1	R.Q(-17.03)PHLGFH.G		Y	39.68	817.387	7	-4.5	409.694	2	18.861						155	161	12212	0.7627-0.7910
ADX20595.1	R.Q(-17.03)PHLGFHGS.R		Y	88.63	961.441	9	-1.1	481.721	2	18.1423	251	9540	4520	9880	3910	155	163	11458	0.7819-0.8102
ADX20595.1	R.Q(-17.03)PHLGFHGSR.G		Y	76.17	1117.54	10	13.3	559.779	2	12.0851						155	164	6237	0.8531-0.8813
ADX20595.1	R.Q(-17.03)PHLGFHGSR(-0.98).G	apTKRP-2b	Y	103.01	1116.56	10	-1.7	559.278	2	12.1139	10600	172000	62500	163000	42600	155	164	5645	0.8735-0.9016
ADX20595.1	R.QPHLGFHGSR(-0.98).G	apTKRP-2a	Y	78.08	1133.58	10	-1.8	567.792	2	9.0034		1680	4370	7150	690	155	164	2286	0.8960-0.9242
ADX20595.1	F.V(+42.01)LDENLLLRLRNELA.A		Y	53.07	1822.03	15	7.3	608.348	3	37.84				1840	612	86	100	35220	0.9140-0.9422
	Peptides that have been detected by MS in all or most ganglia (also indicated in Fig. 1E) are highlighted in blue.
	Q(-17.03) is equivalent to [p-]Q; R(-0.98) is equivalent to R-NH2.
	Abbreviations in the table
	-10lgP, negative logarithm of probability that shows confidence of identification, ppm, parts per million as expression of mass assignment accuracy, m/z, mass-to-charge ration, z, charge.
	start-end, numerical positions of the peptide first and last amino residue within the prohormone sequence.
