# Supplementary material for: Two C-terminal isoforms of Aplysia tachykinin–related peptide receptors exhibit phosphorylation-dependent and phosphorylation-independent desensitization mechanisms
Source: J Biol Chem. 2024 Jul 11;300(8):107556. doi: 10.1016/j.jbc.2024.107556 (PMC11365428; doi:10.1016/j.jbc.2024.107556)
Supplement: Table S4 [file mmc4.xlsx]

## Sheet: Sheet1
List of predicted Aplysia tachykinin receptors from NCBI and AplysiaTools.
NCBI (Accession number)		AplysiaTools (Sequences producing significant alignments)			Prediction of transmembrane helices in proteins (TMHMM)	NCBI Conserved Domain Database (CDD)	PCR	Protein Length (aa)	Bioactivity
mRNA	Protein	Transcriptome Blast -Nucleotide databases	Transcriptome Blast -Protein databases	Genome Blast
XM_035968919.1	XP_035824812.1	TRINITY_DN15094_c2_g1_i3	➖	➖	TM = 7	7tmA_TACR	YES	398	YES	apTKRPR-A [Aplysia californica]
XM_013080726.2 / XM_013080725.2	XP_012936180.2 / XP_012936179.2	TRINITY_DN15094_c2_g1_i7	TRINITY_DN15094_c2_g1_i7.p1	➖	TM = 7	7tmA_TACR	YES	447	YES	apTKRPR-B [Aplysia californica]
XM_013083495.2	XP_012938949.1	TRINITY_DN22997_c0_g1_i3	➖	contig_478	TM = 7	7tm_GPCRs super family	YES	379	NO	putative neuropeptide FF receptor [Aplysia californica]
Information on databases and software
NCBI	https://www.ncbi.nlm.nih.gov/
AplysiaTools	http://www.aplysiatools.org/
	Transcriptome Blast：http://aplysiatools.org:4567/
	Genome Blast：http://aplysiatools.org:8080/
	Annotation Browser：http://www.aplysiatools.org/annotation.html
TMHMM Prediction of transmembrane helices in proteins	http://www.cbs.dtu.dk/services/TMHMM-2.0/
NCBI Conserved Domain Database (CDD)	https://www.ncbi.nlm.nih.gov/Structure/cdd/wrpsb.cgi
