# Supplementary material for: Two C-terminal isoforms of Aplysia tachykinin–related peptide receptors exhibit phosphorylation-dependent and phosphorylation-independent desensitization mechanisms
Source: J Biol Chem. 2024 Jul 11;300(8):107556. doi: 10.1016/j.jbc.2024.107556 (PMC11365428; doi:10.1016/j.jbc.2024.107556)
Supplement: Table S5 [file mmc5.xlsx]

## Sheet: Sheet1
Blast with putative TKRP receptors in different animal models
XP_012938949.1 substance-P receptor [Aplysia californica][379 AA ] → putative neuropeptide FF receptor [Aplysia californica]
Description	Scientific Name	Max Score	Total Score	Query Cover	E value	Per. ident	Acc. Len	Accession #	% identity	alignment length	mismatches	gap opens	q. start	q. end	s. start	s. end	bit score	% positives
neuropeptide FF receptor 2a [Danio rerio]	Danio rerio	156	156	0.8	3e-43	28.97	422	NP_001098579.1	28.972	321	199	5	53	357	53	360	156	52.02
tachykinin receptor 1a [Danio rerio]	Danio rerio	156	156	0.82	4e-43	30.13	426	NP_001257407.1	30.128	312	201	5	41	352	33	327	156	55.77
G-protein-coupled receptor 74 [Mus musculus]	Mus musculus	155	155	0.81	1e-42	28.8	405	AAK58514.1	28.797	316	203	2	53	359	55	357	155	50.63
neuropeptide FF receptor 2 [Mus musculus]	Mus musculus	155	155	0.81	1e-42	29.02	417	NP_573455.2	29.022	317	202	3	53	359	52	355	155	51.1
Tachykinin-like receptor at 99D, isoform A [Drosophila melanogaster]	Drosophila melanogaster	155	155	0.88	2e-42	30.09	519	NP_524556.2	30.086	349	211	11	42	375	97	427	155	52.15
Tachykinin-like receptor at 99D, isoform B [Drosophila melanogaster]	Drosophila melanogaster	155	155	0.88	2e-42	30.09	517	NP_001163772.1	30.086	349	211	11	42	375	97	427	155	52.15
receptor for tachykinin-like peptides [Drosophila melanogaster]	Drosophila melanogaster	155	155	0.88	2e-42	30.09	519	CAA44595.1	30.086	349	211	11	42	375	97	427	155	52.15
neuropeptide NPFF receptor [Mus musculus]	Mus musculus	155	155	0.81	2e-42	29.56	417	AAK94198.1	29.56	318	199	4	53	359	52	355	155	51.57
Si:ch211-89m7.1 protein [Danio rerio]	Danio rerio	154	154	0.8	2e-42	28.66	422	AAI51951.1	28.66	321	200	5	53	357	53	360	154	51.71
Tachykinin receptor 3 [Mus musculus]	Mus musculus	155	155	0.88	3e-42	31.3	452	AAH66845.1	31.304	345	207	10	16	352	37	359	155	51.3
Tachykinin-like receptor at 86C, isoform A [Drosophila melanogaster]	Drosophila melanogaster	154	154	0.91	4e-42	30.48	504	NP_524304.2	30.484	351	222	9	34	379	76	409	154	52.99
Tachykinin-like receptor at 99D, isoform C [Drosophila melanogaster]	Drosophila melanogaster	155	155	0.88	6e-42	30.09	564	NP_001263092.1	30.086	349	211	11	42	375	97	427	155	52.44
neuropeptide FF receptor 1 like 3 [Danio rerio]	Danio rerio	152	152	0.79	8e-42	31.25	412	NP_001082858.1	31.25	304	199	3	50	352	21	315	152	53.95
neuropeptide GnIHR3 [Danio rerio]	Danio rerio	152	152	0.79	1e-41	30.82	446	ADB43135.1	30.82	305	199	4	50	352	55	349	152	54.43
neuromedin-K receptor [Mus musculus]	Mus musculus	153	153	0.88	2e-41	31.01	452	NP_067357.1	31.014	345	208	10	16	352	37	359	153	51.01
Neuropeptide receptor 22 [Caenorhabditis elegans]	Caenorhabditis elegans	136	136	0.78	3e-36	32.26	427	NP_001023540.1	32.258	310	180	13	51	347	55	347	136	53.55
Neuropeptide receptor 22 [Caenorhabditis elegans]	Caenorhabditis elegans	136	136	0.78	5e-36	32.26	434	NP_001023541.1	32.258	310	180	13	51	347	55	347	136	53.55
G_PROTEIN_RECEP_F1_2 domain-containing protein [Caenorhabditis elegans]	Caenorhabditis elegans	116	116	0.77	6e-29	30.39	402	NP_509725.2	30.392	306	175	6	53	347	44	322	116	46.73
G_PROTEIN_RECEP_F1_2 domain-containing protein [Caenorhabditis elegans]	Caenorhabditis elegans	105	105	0.81	3e-25	24.12	385	NP_001343604.1	24.116	311	212	7	45	352	45	334	105	48.55
G_PROTEIN_RECEP_F1_2 domain-containing protein [Caenorhabditis elegans]	Caenorhabditis elegans	104	104	0.81	5e-25	27.1	376	NP_502162.1	27.097	310	210	6	50	356	29	325	104	46.77
XP_035824812.1 tachykinin-like peptides receptor 99D isoform X2 [Aplysia californica] [398 AA] → TKRPR-A [Aplysia californica]
Description	Scientific Name	Max Score	Total Score	Query Cover	E value	Per. ident	Acc. Len	Accession #	% identity	alignment length	mismatches	gap opens	q. start	q. end	s. start	s. end	bit score	% positives
Tachykinin-like receptor at 99D, isoform A [Drosophila melanogaster]	Drosophila melanogaster	305	305	0.83	3e-99	48.22	519	NP_524556.2	48.225	338	162	4	28	358	54	385	305	67.46
Tachykinin-like receptor at 99D, isoform B [Drosophila melanogaster]	Drosophila melanogaster	305	305	0.83	3e-99	48.22	517	NP_001163772.1	48.225	338	162	4	28	358	54	385	305	67.46
receptor for tachykinin-like peptides [Drosophila melanogaster]	Drosophila melanogaster	305	305	0.73	6e-99	51.67	519	CAA44595.1	51.667	300	134	3	66	358	90	385	305	70.67
Tachykinin-like receptor at 99D, isoform C [Drosophila melanogaster]	Drosophila melanogaster	305	305	0.83	1e-98	48.22	564	NP_001263092.1	48.225	338	162	4	28	358	54	385	305	67.46
GH10154p [Drosophila melanogaster]	Drosophila melanogaster	303	303	0.83	1e-98	47.93	517	AAL39230.1	47.929	338	163	4	28	358	54	385	303	67.16
neuromedin K receptor [Mus musculus]	Mus musculus	259	259	0.83	2e-82	43.11	385	CAA61088.1	43.114	334	183	3	54	387	50	376	259	66.17
neuromedin-K receptor [Mus musculus]	Mus musculus	256	256	0.83	2e-80	42.81	452	NP_067357.1	42.814	334	184	3	54	387	50	376	256	65.57
Tachykinin receptor 3 [Mus musculus]	Mus musculus	256	256	0.83	2e-80	42.81	452	AAH66845.1	42.814	334	184	3	54	387	50	376	256	65.57
substance-K receptor [Danio rerio]	Danio rerio	251	251	0.73	7e-80	46.39	376	NP_001314788.1	46.392	291	152	2	68	358	25	311	251	67.01
tachykinin receptor 3a [Danio rerio]	Danio rerio	242	242	0.75	7e-76	42.33	399	NP_001243567.1	42.333	300	166	3	59	358	8	300	242	65.67
tachykinin receptor 1b [Danio rerio]	Danio rerio	240	240	0.79	4e-75	41.88	412	NP_001268728.1	41.875	320	175	5	41	358	6	316	240	64.06
tachykinin receptor 3-like [Danio rerio]	Danio rerio	239	239	0.73	9e-75	42.27	395	NP_001243564.1	42.268	291	162	2	68	358	16	300	239	65.29
tachykinin receptor 1a [Danio rerio]	Danio rerio	239	239	0.77	1e-74	40.88	426	NP_001257407.1	40.881	318	176	3	49	358	2	315	239	62.26
unnamed protein product [Mus musculus]	Mus musculus	238	238	0.89	3e-74	39.34	384	BAC28290.1	39.335	361	199	7	41	395	1	347	238	61.22
substance-K receptor [Mus musculus]	Mus musculus	237	237	0.89	5e-74	39.34	384	NP_033340.3	39.335	361	199	7	41	395	1	347	237	61.22
G_PROTEIN_RECEP_F1_2 domain-containing protein [Caenorhabditis elegans]	Caenorhabditis elegans	157	157	0.72	4e-44	35.14	391	NP_500930.1	35.135	296	181	4	70	358	54	345	157	54.73
putative G-protein coupled receptor tkr-1 [Caenorhabditis elegans]	Caenorhabditis elegans	147	147	0.69	3e-40	36.59	406	NP_499064.2	36.585	287	153	9	84	358	50	319	147	55.4
G_PROTEIN_RECEP_F1_2 domain-containing protein [Caenorhabditis elegans]	Caenorhabditis elegans	142	142	0.81	1e-38	27.49	385	NP_001343604.1	27.492	331	221	8	35	358	4	322	142	53.47
G_PROTEIN_RECEP_F1_2 domain-containing protein [Caenorhabditis elegans]	Caenorhabditis elegans	139	139	0.81	4e-37	26.61	400	NP_001343603.1	26.608	342	225	7	35	358	4	337	139	51.17
G_PROTEIN_RECEP_F1_2 domain-containing protein [Caenorhabditis elegans]	Caenorhabditis elegans	134	134	0.8	2e-35	28.61	402	NP_509725.2	28.614	332	209	7	37	358	2	315	134	53.61
XP_012936179.2 / XP_012936180.2 tachykinin-like peptides receptor 99D isoform X1 [Aplysia californica] [447 AA] → TKRPR-B [Aplysia californica]
Description	Scientific Name	Max Score	Total Score	Query Cover	E value	Per. ident	Acc. Len	Accession #	% identity	alignment length	mismatches	gap opens	q. start	q. end	s. start	s. end	bit score	% positives
Tachykinin-like receptor at 99D, isoform A [Drosophila melanogaster]	Drosophila melanogaster	308	308	0.74	8e-100	48.08	519	NP_524556.2	48.083	339	163	4	28	359	54	386	308	67.55
Tachykinin-like receptor at 99D, isoform B [Drosophila melanogaster]	Drosophila melanogaster	308	308	0.74	9e-100	48.08	517	NP_001163772.1	48.083	339	163	4	28	359	54	386	308	67.55
receptor for tachykinin-like peptides [Drosophila melanogaster]	Drosophila melanogaster	308	308	0.65	1e-99	51.5	519	CAA44595.1	51.495	301	135	3	66	359	90	386	308	70.76
GH10154p [Drosophila melanogaster]	Drosophila melanogaster	307	307	0.74	3e-99	47.79	517	AAL39230.1	47.788	339	164	4	28	359	54	386	307	67.26
Tachykinin-like receptor at 99D, isoform C [Drosophila melanogaster]	Drosophila melanogaster	308	308	0.74	3e-99	48.08	564	NP_001263092.1	48.083	339	163	4	28	359	54	386	308	67.55
neuromedin K receptor [Mus musculus]	Mus musculus	258	258	0.68	2e-81	42.95	385	CAA61088.1	42.951	305	167	3	54	358	50	347	258	66.56
neuromedin-K receptor [Mus musculus]	Mus musculus	256	256	0.65	5e-80	43.64	452	NP_067357.1	43.643	291	158	2	68	358	63	347	256	67.35
Tachykinin receptor 3 [Mus musculus]	Mus musculus	256	256	0.65	7e-80	43.64	452	AAH66845.1	43.643	291	158	2	68	358	63	347	256	67.35
substance-K receptor [Danio rerio]	Danio rerio	252	252	0.65	1e-79	46.39	376	NP_001314788.1	46.392	291	152	2	68	358	25	311	252	67.01
tachykinin receptor 3a [Danio rerio]	Danio rerio	243	243	0.67	7e-76	42.19	399	NP_001243567.1	42.193	301	167	3	59	359	8	301	243	65.78
tachykinin receptor 1b [Danio rerio]	Danio rerio	242	242	0.71	3e-75	41.88	412	NP_001268728.1	41.875	320	175	5	41	358	6	316	242	64.06
tachykinin receptor 3-like [Danio rerio]	Danio rerio	240	240	0.65	9e-75	42.12	395	NP_001243564.1	42.123	292	163	2	68	359	16	301	240	65.07
tachykinin receptor 1a [Danio rerio]	Danio rerio	241	241	0.69	1e-74	40.88	426	NP_001257407.1	40.881	318	176	3	49	358	2	315	241	62.26
unnamed protein product [Mus musculus]	Mus musculus	238	238	0.71	9e-74	39.81	384	BAC28290.1	39.815	324	176	6	41	358	1	311	238	62.04
substance-K receptor [Mus musculus]	Mus musculus	238	238	0.71	1e-73	39.81	384	NP_033340.3	39.815	324	176	6	41	358	1	311	238	62.04
G_PROTEIN_RECEP_F1_2 domain-containing protein [Caenorhabditis elegans]	Caenorhabditis elegans	157	157	0.64	1e-43	35.02	391	NP_500930.1	35.017	297	182	4	70	359	54	346	157	54.55
putative G-protein coupled receptor tkr-1 [Caenorhabditis elegans]	Caenorhabditis elegans	149	149	0.62	3e-40	36.82	406	NP_499064.2	36.824	296	153	11	78	358	43	319	149	55.41
G_PROTEIN_RECEP_F1_2 domain-containing protein [Caenorhabditis elegans]	Caenorhabditis elegans	143	143	0.72	3e-38	28.01	385	NP_001343604.1	28.012	332	220	9	35	359	4	323	143	53.31
G_PROTEIN_RECEP_F1_2 domain-containing protein [Caenorhabditis elegans]	Caenorhabditis elegans	139	139	0.72	5e-37	27.11	400	NP_001343603.1	27.114	343	224	8	35	359	4	338	139	51.02
Neuropeptide receptor 22 [Caenorhabditis elegans]	Caenorhabditis elegans	137	137	0.62	7e-36	32.07	434	NP_001023541.1	32.069	290	184	7	81	359	54	341	137	55.17
