# Supplementary material for: Two C-terminal isoforms of Aplysia tachykinin–related peptide receptors exhibit phosphorylation-dependent and phosphorylation-independent desensitization mechanisms
Source: J Biol Chem. 2024 Jul 11;300(8):107556. doi: 10.1016/j.jbc.2024.107556 (PMC11365428; doi:10.1016/j.jbc.2024.107556)
Supplement: Table S6 [file mmc6.xlsx]

## Sheet: Sheet1
List of TK/TKRP receptors from different species used to generate Figure 5 (NCBI information)
Species	Description	Sequence in Fig. 5	Functionally characterized
Arthropoda
Drosophila melanogaster	NP_524556.2 Tachykinin-like receptor at 99D, isoform A [Drosophila melanogaster]	TKRPR isoform A	Yes
	NP_001163772.1 Tachykinin-like receptor at 99D, isoform B [Drosophila melanogaster]	TKRPR isoform B	No
	NP_001263092.1 Tachykinin-like receptor at 99D, isoform C [Drosophila melanogaster]	TKRPR isoform C	No
Bactrocera dorsalis	AQM36731.1 tachykinin-related peptide receptor [Bactrocera dorsalis]	TKRPR	Yes
Bombyx mori	NP_001127722.1 neuropeptide receptor A24 [Bombyx mori]	TKRPR	Yes
	XP_021206900.2 neuropeptide receptor A24 isoform X1 [Bombyx mori]	TKRPR isoform X1	No
	XP_021206901.1 neuropeptide receptor A24 isoform X2 [Bombyx mori]	TKRPR isoform X2	No
Varroa destructor	XP_022673516.1 tachykinin-like peptides receptor 99D [Varroa destructor]	TKRPR	Yes
Tribolium castaneum	NP_001280511.1 tachykinin-like peptides receptor 86C [Tribolium castaneum]	TKRPR	No
Annelida
Urechis unicinctus	BAB87199.1 urechistachykinin receptor [Urechis unicinctus]	TKRPR	No
Capttella teleta	ELT98449.1 hypothetical protein CAPTEDRAFT_124884 [Capitella teleta]	TKRPR	No
Mollusca
Lottia gigantea	XP_009062052.1 hypothetical protein LOTGIDRAFT_107384 [Lottia gigantea]	TKRPR	No
Mizuhopecten yessoensis	XP_021350017.1 tachykinin-like peptides receptor 99D [Mizuhopecten yessoensis]	TKRPR	No
Crassostrea gigas	AWI66418.1 tachikinin receptor [Crassostrea gigas]	TKRPR	Yes	An identical sequence also appears as "XP_011456487.1 tachykinin-like peptides receptor 99D isoform X1[Crassostrea gigas]" in NCBI.
	XP_011456488.1 tachykinin-like peptides receptor 99D isoform X2 [Crassostrea gigas]	TKRPR isoform X2	No
	XP_011456489.1 tachykinin-like peptides receptor 99D isoform X3 [Crassostrea gigas]	TKRPR isoform X3	No
Deuterostomia
Ciona intestinalis	NP_001027809.1 tachykinin receptor [Ciona intestinalis]	TKR	Yes
	XP_026694915.1 tachykinin receptor isoform X1 [Ciona intestinalis]	TKR isoform X1	No
	XP_018671724.1 tachykinin receptor isoform X2 [Ciona intestinalis]	TKR isoform X2	No
	XP_009861803.1 tachykinin receptor isoform X3 [Ciona intestinalis]	TKR isoform X3	No
Homo sapiens	NP_001049.1 substance-P receptor isoform long [Homo sapiens]	NK1R isoform long	Yes
	NP_056542.1 substance-P receptor isoform short [Homo sapiens]	NK1R isoform short	Yes
	NP_001048.2 substance-K receptor [Homo sapiens]	NK2R	Yes
	NP_001050.1 neuromedin-K receptor [Homo sapiens]	NK3R	Yes
Danio rerio	NP_001257407.1 tachykinin receptor 1a [Danio rerio]	TACR1a	Yes
	NP_001268728.1 tachykinin receptor 1b [Danio rerio]	TACR1b	Yes
	NP_001243567.1 tachykinin receptor 3a [Danio rerio]	TACR3a	Yes
	NP_001243564.1 tachykinin receptor 3-like [Danio rerio]	TACR3b	Yes
	NP_001314788.1 substance-K receptor [Danio rerio]	TACR2	Yes
