# Supplementary material for: Two C-terminal isoforms of Aplysia tachykinin–related peptide receptors exhibit phosphorylation-dependent and phosphorylation-independent desensitization mechanisms
Source: J Biol Chem. 2024 Jul 11;300(8):107556. doi: 10.1016/j.jbc.2024.107556 (PMC11365428; doi:10.1016/j.jbc.2024.107556)
Supplement: Table S7 [file mmc7.xlsx]

## Sheet: Sheet1
List of predicted Aplysia GRKs from NCBI and AplysiaTools.
NCBI (Accession nummber)		AplysiaTools (Sequences producing significant alignments)
mRNA	Protein	Transcriptome Blast -Protein databases	Transcriptome Blast -Nucleotide databases	Name	Search sequence	E-value
XM_013090689.1	XP_012946143	TRINITY_DN6685_c0_g2_i3	asmbl_2557	GRK 1	Drosophila GRK 1 (M80493.1 )	9e-109
XM_005103634.3	XP_005103691.1	TRINITY_DN6685_c0_g2_i3.p1	asmbl_34549	GRK 2a	Drosophila GRK 2 (M80494.1 )	4e-105
XM_005103633.3	XP_005103690.1	TRINITY_DN7602_c3_g1_i1.p1	asmbl_34549	GRK 2b	Drosophila GRK 2 (M80494.1 )	4e-105
XM_035971132.1	XP_035827025.1	TRINITY_DN7602_c3_g1_i1.p1	asmbl_10540	GRK 2c	Drosophila GRK 2 (M80494.1 )	4e-105
XM_005103632.3	XP_005103689.1	TRINITY_DN7602_c3_g1_i1.p1	asmbl_10543	GRK 2d	Drosophila GRK 2 (M80494.1 )	4e-105
Databases and softwares
NCBI	https://www.ncbi.nlm.nih.gov/
AplysiaTools	http://www.aplysiatools.org/
	Transcriptome Blast：http://aplysiatools.org:4567/
	Genome Blast：http://aplysiatools.org:8080/
	Annotation Browser：http://www.aplysiatools.org/annotation.html
TMHMM Prediction of transmembrane helices in proteins	http://www.cbs.dtu.dk/services/TMHMM-2.0/
Tissue distribution
Name	GeneID	RNA Accession Number	New Accession Number	best_annotation	CNS	Salivary_gland	Chemoreceptive_tissue	Digestive	Foot	Gills	Heart	Hepatopancreas	Hermaphroditic	Ink Gland	Mantle	Muscle	Statocyst
GRK 1	GeneID:101856151	XM_013090689.1		hypothetical protein CAPTEDRAFT_103369 [Capitella teleta]	0.560959	0.046411	5.41231	0.560283	2.18513	3.66441	0.206261	0.0547025	5.90667	0.875254	0.347838	1.40582	3.48173
GRK 2a	GeneID:101854884	XM_005103634.2	XM_005103634.3	PREDICTED: G protein-coupled receptor kinase 5-like isoform X1 [Aplysia californica]	1.39432	0.0613611	5.05239	2.25648	2.31121	3.23564	0.454503	0.188041	0.935133	6.32599	1.33367	2.8362	19.8668
GRK 2b	GeneID:101854884	XM_005103633.2		PREDICTED: G protein-coupled receptor kinase 5-like isoform X1 [Aplysia californica]	1.38208	0.0608228	5.02956	2.25928	2.29094	3.20725	0.459527	0.186392	0.92693	6.2705	1.32197	2.81132	19.6925
GRK 2d	GeneID:101854884	XM_005103632.2	XM_005103632.3	PREDICTED: G protein-coupled receptor kinase 5-like isoform X2 [Aplysia californica]	1.26254	0.0626737	3.46984	1.73632	1.35246	2.26804	0.410066	0.147741	0.626597	4.79346	0.626298	2.09765	12.868
