# Supplementary material for: Two C-terminal isoforms of Aplysia tachykinin–related peptide receptors exhibit phosphorylation-dependent and phosphorylation-independent desensitization mechanisms
Source: J Biol Chem. 2024 Jul 11;300(8):107556. doi: 10.1016/j.jbc.2024.107556 (PMC11365428; doi:10.1016/j.jbc.2024.107556)
Supplement: Table S8 [file mmc8.xlsx]

## Sheet: Supplemental Table 3
	List of GRKs from different species used to generate the phylogenetic tree
	Species	Accession nummber	Reference
Molluscs	GRK 1 [Aplysia californica]	XP_012946143.1
	GRK 2a [Aplysia californica]	XP_005103691.1
	GRK 2b [Aplysia californica]	XP_005103690.1
	GRK 2c [Aplysia californica]	XP_035827025.1
	GRK 2d [Aplysia californica]	XP_005103689.1
Arthropods	GRK 1 [Drosophila]	M80493.1	PMID:1662381
	GRK 2 [Drosophila]	M80494.1	PMID:1662381
Vertebrata	GRK 3 [Mus musculus]	NP_796052.2	PMID:1869533
	GRK 4 [Mus musculus]	AAC09266.1	PMID:10506199
	GRK 5 [Mus musculus]	NP_061357.3	PMID: 8917529
	GRK 6 [Mus musculus]	AAC09264.1	PMID:10506199
	GRK 3 [Homo sapiens]	NP_005151.2	PMID:1869533
	GRK 4 [Homo sapiens]	NP_892027.2	PMID:1338872
	GRK 5 [Homo sapiens]	NP_005299.1	PMID:7685906
	GRK 6 [Homo sapiens]	NP_002073.2	PMID:8366096
	GRK 5 [Danio rerio]	NP_001166974.1	PMID:19801552
