# Supplementary material for: Two C-terminal isoforms of Aplysia tachykinin–related peptide receptors exhibit phosphorylation-dependent and phosphorylation-independent desensitization mechanisms
Source: J Biol Chem. 2024 Jul 11;300(8):107556. doi: 10.1016/j.jbc.2024.107556 (PMC11365428; doi:10.1016/j.jbc.2024.107556)
Supplement: Table S9 [file mmc9.xlsx]

## Sheet: List of predicted Aplysia arres
List of predicted Aplysia arrestins from NCBI and AplysiaTools.
Name	NCBI (Accession nummber)				Aplysia Tools (Sequences producing significant alignments)
	mRNA	Protein	Source	E value	Transcriptome Blast -Protein databases	Transcriptome Blast -Nucleotide databases	Source	E value
Arrestin 1a	XM_013090298.1	XP_012945752.1	ADY16712.1 arrestin [Argopecten irradians]	0
Arrestin 2	XM_005101065.3	XP_005101122.1	ADY16712.1 arrestin [Argopecten irradians]	0.017	TRINITY_DN8000_c2_g2_i1.p1	asmbl_89914.p1__Cluster_9302
Arrestin 3	XM_005096739.3	XP_005096796.1	ADY16712.1 arrestin [Argopecten irradians]	0.05	TRINITY_DN7449_c0_g1_i11.p1	asmbl_302201.p1__Cluster_7749
Arrestin 4	XM_005109094.3	XP_005109151.1	ADY16712.1 arrestin [Argopecten irradians]	0.004	TRINITY_DN167407_c0_g1_i1.p1	asmbl_298676.p1__Cluster_8939
Arrestin 1b					TRINITY_DN3952_c5_g1_i2.p1	asmbl_21374	ADY16712.1 arrestin [Argopecten irradians]	0
Expression	Tissure distribution
Name	mRNA	Protein	Ink_gland	CNS	Mantle	Foot	Muscle	Chemoreceptive_tissue	Gills	Ovotestis	Digestive	Heart	Hermaphroditic	Hepatopancreas	Salivary_gland
Arrestin 1a	XM_013090298.1	XP_012945752.1	9.93542	7.82612	7.64222	3.60065	2.80269	1.53144	1.43766	1.19517	1.18363	0.793041	0.537277	0.180277	0.050984
Databases and softwares
NCBI	https://www.ncbi.nlm.nih.gov/
AplysiaTools	http://www.aplysiatools.org/
	Transcriptome Blast：http://aplysiatools.org:4567/
	Genome Blast：http://aplysiatools.org:8080/
	Annotation Browser：http://www.aplysiatools.org/annotation.html

## Sheet: TPMs of arrestin in tissue
	mRNA	Protein	GeneID	RNA Accession Number	best_annotation	CNS	Salivary_gland	Chemoreceptive_tissue	Digestive	Eye	Foot	Gills	Heart	Hepatopancreas	Hermaphroditic	Ink_gland	Mantle	Muscle	Ovotestis	Statocyst	buccal_muscle	penis_muscle	skin	inkgland	spermateca	body_wall_muscle	esophagus	body_wall_nerves	radula	sperm_sack	stomach	cephalic_aorta
Arrestin 1	XM_013090298.1	XP_012945752.1	GeneID:106013745	XM_013090298.1	beta arrestin [Idiosepius paradoxus]	7.82612	0.0509838	1.53144	1.18363	33.812	3.60064	1.43766	0.793041	0.180277	0.537277	9.93542	7.64222	2.80269	1.19517	4.22739	0	0	0	0	0.447842	0	0	0.291899	0.724474	0	0	0
Arrestin 2	XM_005101065.3	XP_005101122.1	none
Arrestin 3	XM_005096739.3	XP_005096796.1	none
Arrestin 4	XM_005109094.3	XP_005109151.1	none
