# Supplementary material for: Two C-terminal isoforms of Aplysia tachykinin–related peptide receptors exhibit phosphorylation-dependent and phosphorylation-independent desensitization mechanisms
Source: J Biol Chem. 2024 Jul 11;300(8):107556. doi: 10.1016/j.jbc.2024.107556 (PMC11365428; doi:10.1016/j.jbc.2024.107556)
Supplement: Table S10 [file mmc10.xlsx]

## Sheet: Supplemental Table 3
	List of predicted and identified arrestins used to generate the phylogenetic tree
	Species	Accession nummber	Reference
Molluscs	Arrestin 1a [Aplysia californica]	XP_012945752.1
	Arrestin 1b [Aplysia californica]	TRINITY_DN3952_c5_g1_i2.p1
	Arrestin 2 [Aplysia californica]	XP_005101122.1
	Arrestin 3 [Aplysia californica]	XP_005096796.1
	Arrestin 4 [Aplysia californica]	XP_005109151.1
	Arrestin 1 [Argopecten irradians]	ADY16712.1	21289191
	Arrestin 2 [Argopecten irradians]	ADY16711.1	21289191
	Arrestin [Chaetopleura apiculata]	QKY89043.1
	Arrestin [Chiton marmoratus]	QKY89042.1
	Arrestin [Chiton tuberculatus]	QKY89041.1
	Arrestin [Acanthopleura granulata]	QKY89040.1
Annelids	Arrestin beta, partial [Platynereis dumerilii]	QWX94531.1
	Arrestin domain-containing protein 17 [Lamellibrachia satsuma]	KAI0219853.1
	Arrestin domain-containing protein 1 [Lamellibrachia satsuma]	KAI0215285.1
	Arrestin domain-containing protein 3 [Lamellibrachia satsuma]	KAI0215011.1
	Arrestin domain-containing protein 4 [Lamellibrachia satsuma]	KAI0213410.1
Arthropods	Arrestin 1, isoform A [Drosophila melanogaster]	AAF53644.1	10731132
	Arrestin 1, isoform C [Drosophila melanogaster]	NP_001286025.1	26109357
	Arrestin 2 [Drosophila melanogaster]	AAF50380.1	10731132
	Beta-arrestin-1-like [Bombyx mori]	NP_001266347.1	25261999
	Arrestin homolog isoform X3 [Bombyx mori]	XP_062524389.1
	Arrestin homolog isoform X1 [Bombyx mori]	XP_062524388.1
	Arrestin homolog isoform X2 [Bombyx mori]	XP_004925833.2
	Arrestin [Limulus polyphemus]	AAA82007.1	7798902
	Arrestin [Libelloides macaronius]	CAC36938.1	11287006
	Arrestin [Nesidiocoris tenuis]	BES93216.1
	Arrestin [Araneus ventricosus]	GBM63540.1
	Arrestin [Apis mellifera carnica]	KAG9430457.1
	Arrestin [Apis mellifera carnica]	KAG9428272.1
Vertebrata	Arrestin [Homo sapiens]	AAC50992.1	9020843
	Arrestin domain-containing protein 4 isoform 1 [Mus musculus]	NP_001036057.1	38528189
	S-arrestin [Mus musculus]	NP_033144.1	38355793
	Arrestin, beta 2b [Danio rerio]	NP_957418.1	32692463
	Arrestin domain-containing protein 1a [Danio rerio]	NP_001004561.1	26469318
Outgroup	XP_036020694.1 G protein-coupled receptor kinase 4 isoform X6 [Mus musculus]
